# Supplementary material for: Highly active repeat-mediated recombination in the mitogenome of the holoparasitic plant Aeginetia indica
Source: Front Plant Sci. 2022 Sep 21;13:988368. doi: 10.3389/fpls.2022.988368 (PMC9532969; doi:10.3389/fpls.2022.988368)
Supplement: Supplementary file 1 [file Table_1.xlsx]

## Sheet: Sheet1
Supplementary Excel file 1 Source for mitogeneomes included this study
Number	Species	Genebank Accession	scientific classification
			Clade	Clade	Order	Family
1	Aeginetia indica	this paper	Eudicots	Asterids	Lamiales	Orobanchaceae
2	Aeginetia indica	MW851294	Eudicots	Asterids	Lamiales	Orobanchaceae
3	Daucus carota subsp. Sativus	JQ248574	Eudicots	Asterids	Apiales	Apiaceae
4	Oenanthe virgata	MN260441	Eudicots	Asterids	Apiales	Apiaceae
5	Helianthus annuus	MG770607	Eudicots	Asterids	Asterales	Asteraceae
6	Adenocalymma cinereum	MK677686	Eudicots	Asterids	Lamiales	Bignoniaceae
7	Cuspidaria floribunda	MK677717	Eudicots	Asterids	Lamiales	Bignoniaceae
8	Pyrostegia venusta	MK679218	Eudicots	Asterids	Lamiales	Bignoniaceae
9	Tecomaria capensis	MK677725(atp9); MK678862(rpl2)	Eudicots	Asterids	Lamiales	Bignoniaceae
10	Boea hygrometrica	JN107812	Eudicots	Asterids	Lamiales	Gesneriaceae
11	Ajuga reptans	KF709392	Eudicots	Asterids	Lamiales	Lamiaceae
12	Salvia miltiorrhiza	KF177345	Eudicots	Asterids	Lamiales	Lamiaceae
13	Ligustrum quihoui	MN723864	Eudicots	Asterids	Lamiales	Oleaceae
14	Olea exasperata	MG431681	Eudicots	Asterids	Lamiales	Oleaceae
15	Castilleja paramensis	KT959112	Eudicots	Asterids	Lamiales	Orobanchaceae
16	Lathraea clandestina	MG234154	Eudicots	Asterids	Lamiales	Orobanchaceae
17	Mimulus guttatus	JN098455	Eudicots	Asterids	Lamiales	Phrymaceae
18	Capsicum annuum	KJ865410	Eudicots	Asterids	Solanales	Solanaceae
19	Malania oleifera	MT902145	Eudicots	Core eudicots	Santalales	Olacaceae
20	Arabidopsis thaliana	LR881472	Eudicots	Rosids	Brassicales	Brassicaceae
21	Euonymus alatus	MW009108	Eudicots	Rosids	Celastrales	Celastraceae
22	Cucumis melo var. momordica	MG947207	Eudicots	Rosids	Cucurbitales	Cucurbitaceae
23	Cucurbita pepo	GQ856148	Eudicots	Rosids	Cucurbitales	Cucurbitaceae
24	Acacia ligulata	MH933866	Eudicots	Rosids	Fabales	Fabaceae
25	Glycine max	CM021415	Eudicots	Rosids	Fabales	Fabaceae
26	Lotus japonicus	JN872551	Eudicots	Rosids	Fabales	Fabaceae
27	Millettia pinnata	JN872550	Eudicots	Rosids	Fabales	Fabaceae
28	Vigna angularis	AP012599	Eudicots	Rosids	Fabales	Fabaceae
29	Hevea brasiliensis	AP014526	Eudicots	Rosids	Malpighiales	Euphorbiaceae
30	Populus alba	MK034705	Eudicots	Rosids	Malpighiales	Salicaceae
31	Vitis vinifera	FM179380	Eudicots	Rosids	Vitales	Vitaceae
32	Beta vulgaris	DQ381464	Eudicots	-	Caryophyllales	Amaranthaceae
33	Silene latifolia	HM562727	Eudicots	-	Caryophyllales	Caryophyllaceae
34	Cocos nucifera	KX028885	Monocots	Commelinids	Arecales	Arecaceae
35	Phoenix dactylifera	JN375330	Monocots	Commelinids	Arecales	Arecaceae
36	Juncus effusus	DQ380467	Monocots	Commelinids	Poales	Juncaceae
37	Luzula sylvatica	DQ380468	Monocots	Commelinids	Poales	Juncaceae
38	Aegilops speltoides	AP013107	Monocots	Commelinids	Poales	Poaceae
39	Bambusa oldhamii	EU365401	Monocots	Commelinids	Poales	Poaceae
40	Elymus hystrix	DQ380488	Monocots	Commelinids	Poales	Poaceae
41	Festuca arundinacea	DQ380485	Monocots	Commelinids	Poales	Poaceae
42	Oryza rufipogon	AP011076	Monocots	Commelinids	Poales	Poaceae
43	Phragmites australis	DQ380494	Monocots	Commelinids	Poales	Poaceae
44	Saccharum officinarum	LC107874	Monocots	Commelinids	Poales	Poaceae
45	Triticum timopheevii	AP013106	Monocots	Commelinids	Poales	Poaceae
46	Zea perennis	DQ645538	Monocots	Commelinids	Poales	Poaceae
47	Najas guadalupensis	KX808390	Monocots	-	Alismatales	Hydrocharitaceae
48	Ottelia ovalifolia	KX808381	Monocots	-	Alismatales	Hydrocharitaceae
49	Stratiotes aloides	KX808393	Monocots	-	Alismatales	Hydrocharitaceae
50	Triglochin maritima	KX808386	Monocots	-	Alismatales	Juncaginaceae
51	Zannichellia palustris	KX808387	Monocots	-	Alismatales	Potamogetonaceae
52	Triantha glutinosa	KX808305	Monocots	-	Alismatales	Tofieldiaceae
53	Allium cepa	AP018390	Monocots	-	Asparagales	Amaryllidaceae
54	Dioscorea membranacea	MT055166	Monocots	-	Dioscoreales	Dioscoreaceae
55	Spirodela polyrhiza	JQ804980	Monocots	-	Pandanales	Stemonaceae
56	Liriodendron tulipifera	MK340747	-	Magnoliids	Magnoliales	Magnoliaceae
57	Amborella trichopoda	KF754799	-	-	Amborellales	Amborellaceae
58	Nymphaea colorata	KY889142	-	-	Nymphaeales	Nymphaeaceae
